# Supplementary material for: Identification and characterization of Colletotrichum species causing apple bitter rot in New York and description of C. noveboracense sp. nov
Source: Sci Rep. 2020 Jul 6;10:11043. doi: 10.1038/s41598-020-66761-9 (PMC7338416; doi:10.1038/s41598-020-66761-9)
Supplement: Supplementary file 3 — Supplementary Information 3. [file 41598_2020_66761_MOESM3_ESM.xlsx]

## Sheet: ITS Tree
	Identification and characterization of Colletotrichum species causing apple bitter rot in New York and description of C. noveboracense sp. nov.
	Fatemeh Khodadadi1, Jonathan B. González2, Phillip L. Martin3, Emily Giroux4, Guillaume J. Bilodeau4, Kari A. Peter3, Vinson P. Doyle5, Srđan G. Aćimović1
	Supplementary Table S1. Evolutionary models and partition schemes selected in (a) phylogenetic and (b) GCPSR analyses
	(a)
	Alignment	Taxa	Char	BI	ML	Partition scheme
	ITS	74	525	SYM+I+G	GTR+I+G	-
	Acutatum	85	1278	GTR+I+G	GTR+I+G	BI and ML: ITS, TUB2, GAPDH
	Gloesporioides	201	4890	HKY+G	-	BI subset 1: ACT, APN2, APN2/MAT-IGS, GAPDH
				GTR+I+G	-	BI subset 2: CAL, GS, ITS, TUB2
				-	GTR+G	ML subset 1: ACT, APN2, APN2/MAT-IGS, GAPDH
				-	GTR+I+G	ML subset 2: CAL, GS, ITS, TUB2
	(b)
	Alignment	taxa	char	BI	ML
	ACT	175	244	SYM+G	GTR+G
	APN2	85	763	HKY+I	GTR+G
	APN2/MAT-IGS	150	792	HKY+G	GTR+G
	CAL	166	729	GTR+G	GTR+G
	GAPDH	174	262	HKY+I	GTR+I+G
	GS	137	859	GTR+G	GTR+G
	ITS	201	547	SYM+G	GTR+G
	TUB2	178	694	GTR+G	GTR+G
