# Supplementary material for: Identification and characterization of Colletotrichum species causing apple bitter rot in New York and description of C. noveboracense sp. nov
Source: Sci Rep. 2020 Jul 6;10:11043. doi: 10.1038/s41598-020-66761-9 (PMC7338416; doi:10.1038/s41598-020-66761-9)
Supplement: Supplementary file 4 — Supplementary Information 4. [file 41598_2020_66761_MOESM4_ESM.xlsx]

## Sheet: C.gloeosporioides complex
		Identification and characterization of Colletotrichum species causing apple bitter rot in New York and description of C. noveboracense sp. nov.
		Fatemeh Khodadadi1, Jonathan B. González2, Phillip L. Martin3, Emily Giroux4, Guillaume J. Bilodeau4, Kari A. Peter3, Vinson P. Doyle5, Srđan G. Aćimović1
	Supplemantary Table 2 accession numbers used in C. gloeosporioides species complex phylogeny
	Species	Culture/Strain	Host	Country	ACT	APN2	ApMat	CAL	GAPDH	GS	ITS	TUB2	Source Code
	C. aenigma	ICMP 18608*	Persea americana	Israel	JX009443		KM360143	JX009683	JX010044	JX010078	JX010244	JX010389	9
		ICMP 18686	Pyrus pyrifolia	Japan	JX009519			JX009684	JX009913	JX010079	JX010243	JX010390	9
		GA050			KX620140			KX620201	KX620237	KX620270	KX620303	KX620336	6
		GA098			KX620144		KX620176	KX620205	KX620241	KX620274	KX620307	KX620340	6
		GA223			KX620151			KX620212	KX620248	KX620280	KX620314	KX620347	6
		GA230			KX620153		KX620183	KX620215	KX620250	KX620282	KX620316	KX620349	6
		GA415			KX620164			KX620226	KX620261	KX620293	KX620327	KX620360	6
		GA512			KX620168		KX620196	KX620230	KX620265	KX620296	KX620331	KX620364	6
	C. aeschynomenes	ICMP 17673, ATCC 201874*	Aeschynomene virginica	USA	JX009483		KM360145	JX009721	JX009930	JX010081	JX010176	JX010392	9
	C. alatae	CBS 304.67, ICMP 17919*	Dioscorea alata	India	JX009471		KC888932	JX009738	JX009990	JX010065	JX010190	JX010383	5
		ICMP 18122	Dioscorea alata	Nigeria	JX009470			JX009739	JX010011	JX010136	JX010191	JX010449	5
	C. alienum	IMI 313842, ICMP 18691	Persea americana	Australia	JX009580			JX009664	JX010018	JX010074	JX010217	JX010385	5
		LC3114, LF322	Ca. sinensis, endophyte	China	KJ954411		KJ954545	KJ954684	KJ954832	KJ954982	KJ955131	KJ955279	5
		ICMP 12071*	Malus domestica	New Zealand	JX009572		KM360144	JX009654	JX010028	JX010101	JX010251	JX010411	5
		ICMP 18621	Persea americana	New Zealand	JX009552			JX009657	JX009959	JX010075	JX010246	JX010386	9
		ICMP 18704	Persea americana	New Zealand	JX009456			JX009658	JX010045		JX010253		10
		ICMP 12068	Malus domestica	New Zealand	JX009492			JX009660	JX009925		JX010255		10
		ICMP 18725	Malus domestica	New Zealand	JX009530			JX009659	JX009943		JX010254		10
		ICMP 18703	Persea americana	New Zealand	JX009528			JX009656	JX010030		JX010252		10
		ICMP 17972	Diospyros kaki	New Zealand	JX009497			JX009655	JX009944		JX010247		10
		GA524			KX620169		KX620197	KX620231	KX620266	KX620297	KX620332	KX620365	6
	C. artocarpicola	MFLUCC181167*	Artocarpus heterophyllus	Thailand	MN435570				MN435568		MN415991	MN435567	1
	C. asianum	GJS08144	Mangifera indica	Panama		GU994407	GU994436				GU994363	GU994465	2
		GJS08147	Mangifera indica	Panama		GU994408	GU994437				GU994366	GU994466	2
		Coll38				JX145253	JX145308				JX145150	JX145201	2
		GM595, MTCC 11680	Mangifera indica	India	JQ894545		JQ894554	KC790789	JQ894623		JQ894679	JQ894601	5
		ICMP 18580, CBS 130418*	Coffea arabica	Thailand	JX009584		FR718814	FJ917506	JX010053	JX010096	FJ972612	JX010406	5
		GM021 = MTCC 11676	Mangifera indica	India	JQ894541		JQ894557	KC790779	JQ894625		JQ894654	JQ894595	7
		IMI 313839, ICMP 18696	Mangifera indica	Australia	JX009576			JX009723	JX009915	JX010073	JX010192	JX010384	9
		MAFF 306627, ICMP 18603	Mangifera indica	Philippines	JX009579			JX009725	JX009938		JX010195		10
		HKUCC 10862, ICMP 18605	Mangifera indica	Thailand	JX009465			JX009726	JX010021		JX010194		10
		CBS 124960, ICMP 18648	Mangifera indica	Panama	JX009546			JX009724	JX010017		JX010193		10
	C. boninense	MAFF 305972, CBS 123755*	Crinum asiaticum var. sinicum	Japan	JQ005501			JQ005674	JQ005240		JQ005153	JQ005588	5
	C. chrysophilum	CMM 4309	Musa sp.	Brazil	KX093984	KX094021	KX094327	KX094065	KX094185	KX094206	KX094255	KX094287	9
		CMM 4352	Musa sp.	Brazil	KX093983	KX094020	KX094326	KX094064	KX094184	KX094205	KX094254	KX094286	9
		CMM 4363	Musa sp.	Brazil	KX093962	KX094007	KX094323	KX094060	KX094180	KX094201	KX094240	KX094283	9
		CMM 4387	Musa sp.	Brazil	KX093980	KX094013	KX094322	KX094061	KX094181	KX094202	KX094246	KX094281	9
		CMM 4394	Musa sp.	Brazil	KX093979	KX094006	KX094321	KX094059	KX094179	KX094200	KX094239	KX094282	9
		CMM 4268*, URM 7362	Musa sp.	Brazil	KX093982	KX094018	KX094325	KX094063	KX094183	KX094204	KX094252	KX094285	9
		CMM 4292	Musa sp.	Brazil	KX093981	KX094015	KX094324	KX094062	KX094182	KX094203	KX094248	KX094284	9
	C. communis	GO01	Citrus sp.	India	KF451940		KC790720	KF451953	KF452016		KC790977	KF452029	9
		NK24	Mangifera indica	India	JQ894546		JQ894582	KC790791	JQ894632		JQ894681	JQ894602	9
	C. conoides	CAUG17*	Capsicum annuum	China	KP890144			KP890150	KP890162		KP890168	KP890174	3
		CAUG33	Capsicum annuum	China	KP890145			KP890151	KP890163		KP890169	KP890175	3
		CAUG34	Capsicum annuum	China	KP890146			KP890152	KP890164		KP890170	KP890176	3
		MYL24	Actinidia chinensis	China	KY995510		MG198007		KY995340		KY995389	KY995473	11
	C. dianesei	CMM4088, MFLU 1300059	Mangifera indica	Brazil	KC517300			KC517210	KC517162	KC430900	KC329781	KC517255	5
		CMM 4081	Mangifera indica	Brazil	KC517304	KX093999	KX094310	KX094053	KX094166	KX094220	KC329790	KX094272	9
		CMM 4083	Mangifera indica	Brazil	KC517298	KX093995	KX094304	KX094044	KX094156	KX094216	KC329779	KX094268	9
		CMM 4084	Mangifera indica	Brazil	KC517307	KX093996	KX094305	KX094050	KX094157	KX094217	KC329811	KX094269	9
		CMM 4085*	Mangifera indica	Brazil	KC533740	KX093997	KX094306	KX094051	KX094158	KX094218	KC329813	KX094270	9
		CMM 4089	Mangifera indica	Brazil	KC517302	KX094000	KX094311	KX094054	KX094164	KX094221	KC329783	KX094273	9
		CMM 4091	Mangifera indica	Brazil	KC533737	KX094001	KX094313	KX094046	KX094165	KX094222	KC329804	KX094274	9
		CMM 4093	Mangifera indica	Brazil	KC533734	KX094002	KX094312	KX094047	KX094159	KX094223	KC329808	KX094275	9
		CMM 4096	Mangifera indica	Brazil	KC533733	KX094003	KX094308	KX094048	KX094160	KX094224	KC329806	KX094276	9
		CMM 4099	Mangifera indica	Brazil	KC517303	KX094004	KX094309	KX094049	KX094161	KX094225	KC329784	KX094277	9
	C. endomangiferae	CMM 3740	Mangifera indica	Brazil	KC702921		KJ155452	KC992371	KC702954		KC702978	KM404169	9
		CMM 3814*	Mangifera indica	Brazil	KC702922		KJ155453	KC992372	KC702955		KC702994	KM404170	9
	C. endophytica	MFLUCC 130417, LC1216	Pennisetum purpureum	Thailand	KC692467			KC810017	KC832853		KC633853		9
		MFLUCC 130418, LC0324*	Pennisetum purpureum	Thailand	KF306258			KC810018	KC832854		KC633854		9
		MFLUCC 130419, LC0327	Pennisetum purpureum	Thailand	KC692468			KC810016	KC832846		KC633855		9
	C. fragariae	Bra5	Coffea sp.	Brazil			FR718801				FR717700	FR719885	9
		Bra8	Coffea sp.	Brazil			FR718802				FR717701	FR719886	9
		CBS 142.31,ICMP 17927	Fragaria × ananassa	USA	JX009516		JQ807844	JX009592	JX010024	JX010064	JX010286	JX010373	9
		CMM 4242	Musa sp.	Brazil	KX093971	KX094005	KX094320	KX094068	KX094173	KX094197	KX094238	KX094278	9
		ICMP 17099	Fragaria × ananassa	USA	JX009493			JX009588	JX009957		JX010285		9
	C. fructicola	LC3430, LF652	Ca. sinensis, endophyte	China	KJ954465		KJ954598	KJ954743	KJ954893	KJ955042	KJ955192	KJ955339	5
		LC3489, LF716	Ca. sinensis, endophyte	China	KJ954477		KJ954613	KJ954758	KJ954908	KJ955057	KJ955207	KJ955353	5
		LC3545, LF773	Ca. sinensis, endophyte	China	KJ954482		KJ954620	KJ954765	KJ954915	KJ955064	KJ955214	KJ955360	5
		LC3569, LF797	Ca. sinensis, pathogen	China	KJ954487		KJ954623	KJ954770	KJ954920	KJ955069	KJ955219	KJ955364	5
		LC3666, LF896, ICMP 18656	Ca. sinensis, pathogen	Indonesia	KJ954489		KJ954624	KJ954772	KJ954922	KJ955071	KJ955221	KJ955366	5
		LC3670, LF900, ICMP 10642	Camellia sp., pathogen	UK	KJ954492		KJ954628	KJ954776	KJ954926	KJ955075	KJ955225	KJ955370	5
		1087	Theobroma cacao	Panama	KX093974	GU994409	GU994438	KX094066	KX094174	KX094198	GU994377	KX094279	9
		3589	Theobroma cacao	Panama	KX093975	GU994411	GU994440	KX094067	KX094175	KX094199	GU994376	KX094280	9
		3679	Theobroma cacao	Panama		GU994410	GU994439				GU994375	GU994468	9
		7574	Theobroma cacao	Panama		GU994413	GU994442				GU994374	GU994471	9
		CBS 125397*, ICMP 18646	Tetragastris panamensis	Panama	JX009581	GU994412	JQ807839	JX009674	JX010032	JX010099	JX010173	JX010409	9
		Coll1126	Vaccinium macrocarpon	USA		JX145239	JX145315				JX145136	JX145187	9
		Coll996	Rhexia virginica	USA		JX145269	JX145324				JX145167	JX145219	9
		CollP1	Vaccinium corymbosum	USA		JX145273	JX145316				JX145171	JX145223	9
		ICMP 18581*, CBS 130416	Coffea arabica	Thailand	FJ907426		JQ807838	FJ917508	JX010033	JX010095	JX010165	JX010405	9
	C. gloeosporioides	Coll20				JX145251	JX145326				JX145148	JX145199	2
		Coll914				JX145263	JX145327				JX145161	JX145213	2
		LC3110, LF318	Ca. sinensis, endophyte	China	KJ954407		KJ954541	KJ954680	KJ954828	KJ954978	KJ955127	KJ955275	5
		LC3312, LF534	Ca. sinensis, pathogen	China	KJ954434		KJ954569	KJ954710	KJ954859	KJ955009	KJ955158	KJ955305	5
		LC3686, LF916	Ca. sinensis, pathogen	China	KJ954493		KJ954629	KJ954777	KJ954927	KJ955076	KJ955226	KJ955371	5
		IMI 356878*, ICMP 17821, CBS 112999	Citrus sinensi	Italy	JX009531	GU994416	JQ807843	JX009731	JX010056	JX010085	JX010152	JX010445	9
		GA077			KX620142		KX620174	KX620203	KX620239	KX620272	KX620305	KX620338	6
		GA078			KX620143		KX620175	KX620204	KX620240	KX620273	KX620306	KX620339	6
		GA125			KX620146		KX620178	KX620207	KX620243	KX620276	KX620309	KX620342	6
		GA070			KX620141		KX620173	KX620202	KX620238	KX620271	KX620304	KX620337	6
	C. grevileae	CBS 132879*, CPC 15481	Grevillea sp.	Italy	KC296941			KC296963	KC297010	KC297033	KC297078	KC297102	9
	C. hebeiense	JZB 330024	Vitis vinifera	China	KF377542				KF377505		KF156873		9
		JZB 330028*	Vitis vinifera	China	KF377532				KF377495		KF156863	KF288975	9
	C. hippeastri	CBS 241.78, ICMP 17920	Hippeastrumsp.	Netherlands	JX009485			JX009740	JX009932		JX010293		10
	C. horii	ICMP 17968	Diospyros kaki	China	JX009547			JX009605	GQ329682	JX010068	JX010212	JX010378	5
		ICMP 10492*	Diospyros kaki	Japan	JX009438		JQ807840	JX009604	GQ329681	JX010137	GQ329690	JX010450	9
		ICMP 12942	Diospyros kaki	New Zealand	JX009533			JX009603	GQ329685	JX010072	GQ329687	JX010375	10
		ICMP 12951	Diospyros kaki	New Zealand	JX009466			JX009602	GQ329683		GQ329689		10
		MAFF 306429, ICMP 17970	Diospyros kaki	Japan	JX009467			JX009606	GQ329686		JX010213		10
	C. hymenocallidis	ICMP 18642*	Hymenocallis americana	China	GQ856775		JQ807842	JX009709	JX010019	JX010100	JX010278	JX010410	9
	C. hystricis	CBS 142411 = CPC 28153*	Citrus hystrix	Italy	KY856023			KY856103	KY856274		KY856450	KY856532	4
		CBS 142412 = CPC 28154	Citrus hystrix	Italy	KY856024			KY856104	KY856275		KY856451	KY856533	4
	C. ignotum	8395	Theobroma cacao	Panama	KX093976	GU994415	GU994444	KX094056	KX094176	KX094209	GU994370	GU994473	9
		Coll919	Terpsichore taxifolia	Puerto Rico	KX093977	JX145265	JX145317	KX094057	KX094177	KX094207	JX145163	KX094288	9
		E183	Genipa americana	Panama	KX093978	GU994414	GU994443	KX094058	KX094178	KX094208	GU994367	GU994472	9
	C. jasmini-sambac	CLTA B8401	Jasminum sambac	Vietnam	HM131510			HM131496			HM131515	HM153772	9
		ICMP 19118*	Jasminum sambac	Vietnam	HM131507		JQ807841	JX009713	HM131497	JX010105	HM131511	JX010415	9
	C. javanense	CBS 144963, UOM 1115, EWINDO 3*	Capsicum annuum	Indonesia	MH846575				MH846572		MH846576	MH846574	8
	C. makassarense	CPC 28555	Capsicum annuum	Indonesia	MH781477		MH728834		MH728822	MH748261	MH728816	MH846560	8
		CPC 28556	Capsicum annuum	Indonesia	MH781478		MH728833		MH728821	MH748262	MH728815	MH846561	8
		CBS 143664, CPC 28612*	Capsicum annuum	Indonesia	MH781480		MH728831		MH728820	MH748264	MH728812	MH846563	8
	C. melanocaulon	CBS133123	Vaccinium macrocarpon	USA	KX093986	JX145245	JX145309	KX094035	KX094186	KX094227	JX145142	KX094289	9
		CBS133251	Vaccinium macrocarpon	USA	KX093987	JX145247	JX145313	KX094036	KX094187	KX094228	JX145144	KX094290	9
	C. murrayae	GZAAS 5.09506*	Murraya sp.	China	JQ247657			JQ247596	JQ247609	JQ247621	JQ247633	JQ247644	9
		GZAAS 5.09538	Murraya sp.	China	JQ247656			JQ247597	JQ247608	JQ247620	JQ247632	JQ247645	9
	C. musae	IMI 52264, ICMP 17817	Musa sapientum	Kenya	JX009432			JX009689	JX010015	JX010084	JX010142	JX010395	5
		CBS 116870*, ICMP 19119	Musa sp.	USA	JX009433		KC888926	JX009742	JX010050	JX010103	JX010146	HQ596280	9
		CMM 4421	Musa sp.	Brazil	KX093970	KX094025	KX094335	KX094030	KX094194	KX094237	KX094259	KX094297	9
		CMM 4422	Musa sp.	Brazil	KX093965	KX094011	KX094332	KX094029	KX094189	KX094232	KX094244	KX094298	9
		CMM 4423	Musa sp.	Brazil	KX093964	KX094010	KX094328	KX094028	KX094195	KX094231	KX094243	KX094294	9
		CMM 4445	Musa sp.	Brazil	KX093963	KX094008	KX094329	KX094027	KX094188	KX094230	KX094241	KX094293	9
		CMM 4447	Musa sp.	Brazil	KX093968	KX094017	KX094331	KX094033	KX094192	KX094235	KX094251	KX094296	9
		CMM 4450	Musa sp.	Brazil	KX093966	KX094012	KX094334	KX094031	KX094190	KX094233	KX094245	KX094295	9
		CMM 4452	Musa sp.	Brazil	KX093969	KX094019	KX094330	KX094034	KX094193	KX094236	KX094253	KX094291	9
		CMM 4458	Musa sp.	Brazil	KX093967	KX094016	KX094333	KX094032	KX094191	KX094234	KX094249	KX094292	9
	C. nupharicola	Coll878				JX145260	JX145323				JX145158	JX145210	2
		Coll922				JX145274	JX145318				JX145172	JX145224	2
		GA253	Avocado	Isreal	KX620156		KX620186	KX620218	KX620253	KX620285	KX620319	KX620352	6
		CBS 470.96*, ICMP 18187	Nuphar lutea subsp. polysepala	USA	JX009486	JX145275	JX145319	JX009661	JX009936	JX010088	JX010189	JX010397	9
		CBS 472.96, ICMP 17940	Nymphaea odorata	USA	JX009582	JX145276	JX145320	JX009662	JX010031	JX010089	JX010188	JX010399	9
	C. perseae	GA039			KX620139		KX620172	KX620200	KX620236	KX620269	KX620302	KX620335	6
		GA100TCBS141365*			KX620145		KX620177	KX620206	KX620242	KX620275	KX620308	KX620341	6
		GA177			KX620148		KX620180	KX620209	KX620245	KX620278	KX620311	KX620344	6
		GA272CBS141366			KX620158		KX620188	KX620220	KX620255	KX620287	KX620321	KX620354	6
		GA319			KX620159		KX620189	KX620221	KX620256	KX620288	KX620322	KX620355	6
		CBS 132882, CPC 14859*	Protea sp.	South Africa	KC296940			KC296960	KC297009	KC297032	KC297079	KC297101	5
		CBS 134301, CPC 14860	Protea sp.	South Africa	KC842373			KC842375	KC842379	KC842381	KC842385	KC842387	5
	C. queenslandicum	ICMP 18705	Coffea sp.	Fiji	JX009490			JX009694	JX010036	JX010102	JX010185	JX010412	5
		ICMP 1778*	Carica papaya	Australia	JX009447		KC888928	JX009691	JX009934	JX010104	JX010276	JX010414	9
		ICMP 1780	Carica sp.	Australia	JX009504			JX009693	JX010010		JX010186		10
		ICMP 12564	Persea americana	Australia	JX009573			JX009692	JX009919		JX010184		10
	C. salsolae	ICMP 19051*	Salsola tragus	Hungary	JX009562		KC888925	JX009696	JX009916	JX010093	JX010242	JX010403	9
		CBS 119296, ICMP 18693	Glycine max(inoculated)	Hungary	JX009559			JX009695	JX009917		JX010241		10
	C. siamense	1092	Theobroma cacao	Panama		GU994405	GU994434				GU994355	GU994463	2
		Coll6				JX145256	JX145314				JX145153	JX145205	2
		CollNC67				JX145272	JX145310				JX145170	JX145222	2
		LC0148	Camellia sp., pathogen	China	KJ954360		KJ954494	KJ954631	KJ954779	KJ954929	KJ955078	KJ955227	5
		LC0149	Camellia sp., pathogen	China	KJ954361		KJ954495	KJ954632	KJ954780	KJ954930	KJ955079	KJ955228	5
		LC2931, CGMCC 3.17353, LF139	Camellia sp., pathogen	China	KJ954369		KJ954503	KJ954640	KJ954788	KJ954938	KJ955087	KJ955236	5
		LC2940, LF148	Camellia sp., pathogen	China	KJ954370		KJ954504	KJ954641	KJ954789	KJ954939	KJ955088	KJ955237	5
		ICMP 18578*, CBS 130417	Coffea arabica	Thailand	FJ907423		JQ899289	FJ917505	JX009924	JX010094	JX010171	JX010404	9
		GA131CBS141364			KX620147		KX620179	KX620208	KX620244	KX620277	KX620310	KX620343	6
		GA435			KX620167		KX620195	KX620229	KX620264	KX620295	KX620330	KX620363	6
	C. tainanense	CBS 143666, CPC 30245*	Capsicum annuum	Taiwan	MH781475		MH728836		MH728823	MH748259	MH728818	MH846558	8
		UOM1120, Coll1298	Capsicum annuum	Taiwan	MH781487		MH728824		MH728819	MH748271	MH728805	MH846570	8
	C. theobromicola	GM592 = MTCC 11673	Mangifera indica	India	JQ894544		JQ894578	KC790788	JQ894631		JQ894678	JQ894593	7
		CBS 124945*, ICMP 18649	Theobroma cacao	Panama	JX009444	GU994419	KC790726	JX009591	JX010006	JX010139	JX010294	JX010447	9
		GJS B1160843	Theobroma cacao	Panama		GU994418	GU994447				GU994356	GU994476	9
		GA002			KX620137		KX620170	KX620198	KX620234	KX620267	KX620300	KX620333	6
		GA006			KX620138		KX620171	KX620199	KX620235	KX620268	KX620301	KX620334	6
	C. tropicale	E406	Pentagonia macrophylla	Panama		GU994395	GU994424				GU994322	GU994453	2
		E1164	Trichilia tuberculata	Panama		GU994397	GU994426				GU994327	GU994455	2
		MAFF 239933, ICMP 18672	Litchi chinensis	Japan	JX009480			JX009722	JX010020	JX010086	JX010275	JX010396	5
		Coll B80918	Terpsichore taxifolia	Puerto Rico		JX145264	JX145307				JX145162	JX145214	9
		CBS 124949*, ICMP 18653	Theobroma cacao	Panama	JX009489	GU994396	GU994425	JX009719	JX010007	JX010097	JX010264	GU994454	9
		CMM 3780	Mangifera indica	Brazil	KC702926		KJ155467	KC992374	KC702961		KC702972	KC992343	9
		CMM 4243	Musa sp.	Brazil	KU213596	KU213598	KU213597	KU213599	KU213601	KU213602	KU213603	KU213604	9
		8401	Theobroma cacao	Panama		GU994400	GU994429				GU994350	GU994458	2
	C. viniferum	GZAAS 5.08601*	Vitis vinifera	China	JN412795			JQ309639	JN412798	JN412787	JN412804	JN412813	9
		GZAAS 5.08608	Vitis vinifera	China	JN412793			JN412782	JN412800	JN412784	JN412802	JN412811	9
	C. xanthorrhoeae	BRIP 45094, ICMP 17903, CBS 127831*	Xanthorrhoea preissii	Australia	JX009478		KC790689	JX009653	JX009927	JX010138	JX010261	JX010448	5
		IMI 350817a, ICMP 17820	Xanthorrhoeasp.	Australia	JX009479			JX009652	JX010008		JX010260		5
	Colletotrichum sp. indet. C	Coll887				JX145250	JX145321				JX145147	JX145198	2
		Coll920				JX145266	JX145322				JX145164	JX145216	2
	ND	Coll940				JX145267	JX145325				JX145165	JX145217	2
	Accession numbers for taxa included in the C. gloeosporioides species complex phylogeny were acquired from multiple publications. Source code indicates reference from which accession numbers and metadata were aquired. Asterisks indicate type isolates.
	Metadata as reported in original publication. Reference publications are shown below by source code.
	Reference source code:	Reference
	1	Bhunjun, C.S., Jayawardena, R.S., Wei, D.P., Huanraluek, N., Abeywickrama, P.D., Jeewon, R., Monkai, J. and HYDE, K., 2019. Multigene phylogenetic characterisation of Colletotrichum artocarpicola sp. nov. from Artocarpus heterophyllus in northern Thailand. Phytotaxa, 418(3), pp.273-286.
	2	Doyle, V.P., Oudemans, P.V., Rehner, S.A. and Litt, A., 2013. Habitat and host indicate lineage identity in Colletotrichum gloeosporioides sl from wild and agricultural landscapes in North America. PLoS One, 8(5), p.e62394.
	3	Diao, Y.Z., Zhang, C., Liu, F., Wang, W.Z., Liu, L., Cai, L. and Liu, X.L., 2017. Colletotrichum species causing anthracnose disease of chili in China. Persoonia: Molecular Phylogeny and Evolution of Fungi, 38, p.20.
	4	Guarnaccia, V., Groenewald, J.Z., Polizzi, G. and Crous, P.W., 2017. High species diversity in Colletotrichum associated with citrus diseases in Europe. Persoonia: Molecular Phylogeny and Evolution of Fungi, 39, p.32.
	5	Liu, F., Weir, B.S., Damm, U., Crous, P.W., Wang, Y., Liu, B., Wang, M., Zhang, M. and Cai, L., 2015. Unravelling Colletotrichum species associated with Camellia: employing ApMat and GS loci to resolve species in the C. gloeosporioides complex. Persoonia: Molecular Phylogeny and Evolution of Fungi, 35, p.63.
	6	Sharma, G., Maymon, M. and Freeman, S., 2017. Epidemiology, pathology and identification of Colletotrichum including a novel species associated with avocado (Persea americana) anthracnose in Israel. Scientific reports, 7(1), p.15839.
	7	Sharma, G., Kumar, N., Weir, B.S., Hyde, K.D. and Shenoy, B.D., 2013. The ApMat marker can resolve Colletotrichum species: a case study with Mangifera indica. Fungal Diversity, 61(1), pp.117-138.
	8	de Silva, D.D., Groenewald, J.Z., Crous, P.W., Ades, P.K., Nasruddin, A., Mongkolporn, O. and Taylor, P.W., 2019. Identification, prevalence and pathogenicity of Colletotrichum species causing anthracnose of Capsicum annuum in Asia. IMA Fungus, 10(1), p.1.
	9	Vieira, W.A., Lima, W.G., Nascimento, E.S., Michereff, S.J., Câmara, M.P. and Doyle, V.P., 2017. The impact of phenotypic and molecular data on the inference of Colletotrichum diversity associated with Musa. Mycologia, 109(6), pp.912-934.
	10	Weir, B.S., Johnston, P.R. and Damm, U., 2012. The Colletotrichum gloeosporioides species complex. Studies in mycology, 73, pp.115-180.
	11	Direct submission to Genbank from Wang, W., and Sun, G. College of Plant Protection, Fungi lab, Northwest A & F University, Yangling, Shaanxi 712100, P. R. China
